# Supplementary material for: Staying in Place: In Vitro Comparison of Extracorporeal Membrane Oxygenation Cannula Fixation for Dislodgment Prevention
Source: J Clin Med. 2025 Mar 4;14(5):1712. doi: 10.3390/jcm14051712 (PMC11901029; doi:10.3390/jcm14051712)
Supplement: Supplementary file 1 [file jcm-14-01712-s001.zip]

Archive with 1 entries (1 files):
- jcm-3442442-supplementary.pdf
